# Supplementary material for: miR-410-3P inhibits adipocyte differentiation by targeting IRS-1 in cancer-associated cachexia patients
Source: Lipids Health Dis. 2021 Sep 25;20:115. doi: 10.1186/s12944-021-01530-9 (PMC8465700; doi:10.1186/s12944-021-01530-9)
Supplement: Supplementary file 3 — Additional file 3: Table S6. Target gene of miR-410-3p [file 12944_2021_1530_MOESM3_ESM.xlsx]

## Sheet: Sheet1
Table S6.Target gene of miR-410-3p
NPPC
DCTN6
CBFB
TRAPPC3
ARFIP1
TEX14
ZZZ3
OTX2
DIMT1
GRHL3
TMEM170B
LHX8
MCFD2
HMGB1
GLRB
TEC
C18orf32
TRPC1
DCAF12L1
NUP35
ADM
SMAD7
PPIL4
ATG16L1
C12orf5
NETO1
CBX8
FBXL3
RP11-644F5.10
YIPF4
UBE2W
EPS8
NDFIP2
HS3ST1
RPL17-C18orf32
KLHL9
NUMB
PLEKHM2
TBX5
PRKD1
RAP1A
CSF2
MOB1B
HIAT1
PARG
PCDH8
CREB5
RGMB
CETN3
RAPGEF2
SLC36A3
C10orf12
KLF6
TMEM106B
YY2
TMEFF2
IL4
KLHL29
SPRED1
RGS16
ELAVL4
CTNNBIP1
ARHGEF40
NDST4
SMAD6
COPS7B
NFKBIZ
KLHL5
CASK
C16orf87
XIAP
TTYH3
HDAC1
EMC2
ING2
PDE3A
ITCH
BAZ2B
DCAF7
SP3
YY1
TBX4
AC012215.1
SLC25A16
SMPX
YAF2
COL8A1
C11orf87
NDNF
DYNC1I2
C16orf80
DNAJB14
ACVR1C
CPEB4
IP6K1
LRRC58
ITPKB
RNF214
GAB1
TM4SF1
RAB4A
SCAMP5
NRXN3
FGF7
TCEAL1
AFF4
TMEM110
IFRD1
SERBP1
CAMK2N1
STAU2
C10orf107
GRIA2
DGKH
ARHGAP24
LPCAT4
TMEM108
MED13
GLRA3
DIXDC1
CPSF6
MAML2
FGFR1OP
TCF4
ARID4B
PMEPA1
SAV1
ERO1L
CNTN4
DPYSL2
RORA
CBX3
RDX
RAB8B
VWC2
MAP3K12
BRD7
C18orf25
FAM19A5
TRERF1
FRRS1L
WNT11
HEXIM1
HTR2A
SENP3
NR2F2
RASSF8
ITPRIPL2
LCORL
UNCX
BMPR2
PRRX1
LOXL3
PARD6G
MTRF1
RHEB
TMEM158
HBEGF
EMC7
SLC24A2
CPEB3
RAPGEF6
SLC25A42
ETS1
VAMP2
CDK14
MCMBP
SLC30A1
NMNAT3
ZC3H12C
RNF4
ZNRF1
SLC25A3
ZFX
ROCK2
CTC-432M15.3
AGO3
ST18
ST8SIA4
HCN1
PBRM1
PLXNA2
RORB
TBX20
SNX27
TMEM132B
ST6GAL2
KRIT1
VAT1L
CBL
ARHGAP5
PRKAR2B
RASAL2
SLC34A2
JHDM1D
STAT3
AHSA2
IQCK
PCSK5
MSL2
TNPO1
DIAPH2
BEND3
HTRA2
RC3H1
GFPT1
RAI14
C3orf70
CHD7
QKI
CD200
PPIP5K2
IRS1
BRWD3
SETD3
GLIS3
SP4
KIAA1024
ITGA9
MAFG
PDZD2
EBF2
C3orf14
TEAD1
CEP97
SF1
GLCE
PLEKHA3
NFAT5
COBLL1
EFNA2
SH3GLB1
NFIB
UHRF1BP1L
FOXQ1
TMTC1
CNOT7
KAT6A
DTNA
ZER1
NR3C1
MMP16
GSK3B
MNX1
ACVR2B
NCOA5
CNKSR3
ATN1
GUCY1A2
ARID2
SFMBT2
MAPK1
UNC5D
FBXO33
KCNJ3
DLG3
RERE
TEAD3
KIAA2022
ZC3H6
HAPLN1
ZKSCAN1
WNT7B
GABPA
CXCR5
NDST1
GRIN2B
PARD3B
SASH1
BRD3
AHCTF1
FOXP2
CFL2
TSC22D1
SLC2A1
FBXO3
CCNA2
MCAM
HSPA4L
WDR82
IFNAR2
MFAP3L
PTPLB
SNTB2
MATR3
OSBPL3
LMTK2
ERG
BMPR1A
AGPAT5
STRN
KIAA1432
ENOX2
RAI1
APPBP2
MBD5
LRP6
RNF150
PLA2G4A
H3F3B
BHLHE40
ZBTB8B
TCEB3
ADCYAP1
PCNX
ZNF207
CTNND1
UBR3
ANKRD12
BDNF
APAF1
SLC41A2
STARD13
PPARGC1B
ATP8B2
ARHGAP39
TBX18
PPP1R3F
NUDT3
DCDC2
MPP6
CDK19
ETV3
FOXF1
PTEN
RBM3
SLC44A1
CADM4
SNIP1
MIER1
PDE8B
SERTAD4
SAMD4A
B4GALT4
CNTNAP1
PPAP2B
EYA3
FMNL2
SYP
ZNF609
HLF
TNS1
WWC1
CSNK1G1
BTG2
DEPDC1
ATP2B2
GDF6
FOXD3
MDN1
IPO7
ELK3
PAPPA2
BNIP2
ETV5
SKAP2
CSF1
BTG3
KMT2D
ETV6
CRK
ABHD13
PJA2
PCGF5
SSBP2
TMEM64
POGZ
DEK
PDPK1
SMAD2
KIRREL
RGS17
PTPRB
LDLR
MAGI3
RNF44
NAA35
SLC8A1
RFTN2
PTGFRN
HOXA11
PLXDC2
WNT9B
CAPN12
KIAA0355
RRAGD
RCC2
KPNA6
UBE2B
LSAMP
MGA
AFF1
FZD2
CTDSPL2
RCOR1
PRUNE2
MEX3D
MMP14
DNAJC19
ZNF146
FBXO42
WNT3
SORL1
ANGPTL3
BTF3L4
TBC1D15
KCTD16
RAB21
HOXB8
POU3F3
KLHL15
ENTPD7
USP1
SNX2
DNMT3A
ZCCHC11
ABLIM3
PPP1R9A
UBXN7
SLC9A7
ARMC8
KLF3
HERPUD1
ZFAND5
OSBP
MTDH
SHOC2
TMED4
APEX1
KIAA1468
PAPD4
IL1RAPL1
LZTS3
CDC42EP3
RTN4RL1
HACE1
SRCIN1
AGFG2
DMRTA2
TGFBR2
METAP1
CGNL1
TRIOBP
ZNF384
PLXNC1
ELMO2
LRRC4
FRMPD4
FGFR3
TNRC18
RP11-770J1.4
ESM1
STRN3
SOX7
PRIMA1
ESR1
GATA2
VANGL2
CALN1
KDM3A
ZBTB7A
MXD1
WDR31
PREX1
SCN2B
KIT
PCNP
SH3RF3
CHD2
RANBP10
AKIRIN1
HOXC12
SLITRK3
SOX21
UBTF
CPED1
FZD8
GRAMD1B
FASLG
PRR12
DTX4
NTN1
FOSB
FAM65B
PSD2
BSDC1
SLIT3
SAMD4B
ACTN4
DACT1
ZC3H7B
EXTL3
KLF7
BEND4
ZDBF2
USP6NL
ZDHHC20
DHX40
FBRS
ARFGEF2
UBE2H
LUC7L2
RPS6KA3
C7orf55-LUC7L2
KDM2A
NMT1
KIAA0247
TNRC6C
DGKI
CDON
CYBRD1
ADIPOR2
LIN7C
VCP
PAPPA
ADD2
KLF12
CARM1
SOX7
FBXL20
C11orf30
SORT1
NRDE2
MAP3K3
CCNT1
SH3PXD2A
MYH9
IGF2BP1
SCAI
ARSG
ERCC8
PPFIBP1
ZNF592
BCL9L
RHOBTB2
ATP11A
VCL
FAM179A
NPTX2
CUL4A
FZD1
SAR1B
HOXD11
ELFN2
G3BP1
GABPB2
TRPV3
MTMR12
IGSF3
PIK3IP1
BAZ2A
ATP1B2
IGF1
MAPRE2
SNTB1
LRRFIP2
C20orf112
NUFIP2
CD47
LRRC40
HNRNPA3
PLAGL2
CDK13
TPPP
LGALSL
PLCG2
GTF2B
ARHGAP35
MYNN
CNOT2
HNRNPU
CDH11
ZNRF2
PPM1H
CREBBP
CDS2
TCERG1
COX15
NOL7
ALG14
CALM1
RAB6B
C1orf21
NUDT21
HNRNPA0
ZDHHC5
DCAF5
CCDC6
PRRC2B
FZD5
UBE2I
SNTG1
CHIC2
TYRP1
COX20
ZBTB20
TNFRSF10B
FAM118B
SLC2A12
RBMS2
VTI1A
